# Supplementary material for: Mannan-Binding Lectin Is Associated with Inflammation and Kidney Damage in a Mouse Model of Type 2 Diabetes
Source: Int J Mol Sci. 2024 Jun 29;25(13):7204. doi: 10.3390/ijms25137204 (PMC11241296; doi:10.3390/ijms25137204)
Supplement: Supplementary file 1 [file ijms-25-07204-s001.zip]

Archive with 1 entries (1 files):
- ijms-2959472-supplementary.pdf
